# Supplementary material for: Feasibility of 4D-Spatio Temporal Image Correlation (STIC) in the Comprehensive Assessment of the Fetal Heart Using FetalHQ®
Source: J Clin Med. 2022 Mar 4;11(5):1414. doi: 10.3390/jcm11051414 (PMC8911117; doi:10.3390/jcm11051414)
Supplement: Supplementary file 1 [file jcm-11-01414-s001.zip]

Archive with 1 entries (1 files):
- jcm-1576176-SI.pdf
